# Supplementary material for: A Molecular-Wide and Electron Density-Based Approach in Exploring Chemical Reactivity and Explicit Dimethyl Sulfoxide (DMSO) Solvent Molecule Effects in the Proline Catalyzed Aldol Reaction
Source: Molecules. 2022 Jan 31;27(3):962. doi: 10.3390/molecules27030962 (PMC8839911; doi:10.3390/molecules27030962)
Supplement: Supplementary file 1 [file molecules-27-00962-s001.zip]

Archive with 1 entries (1 files):
- molecules-1548213-supplementary.pdf
